# Supplementary material for: Time-resolved cryo-EM (TR-EM) analysis of substrate polyubiquitination by the RING E3 anaphase-promoting complex/cyclosome (APC/C)
Source: Nat Struct Mol Biol. 2023 Sep 21;30(11):1663–74. doi: 10.1038/s41594-023-01105-5 (PMC10643132; doi:10.1038/s41594-023-01105-5)
Supplement: Supplementary file 6 — Statistical source data. [file 41594_2023_1105_MOESM6_ESM.xlsx]

## Sheet: Fig 3D
			Total Localization Events
	Replicate	No APC-CDH1	No CTP	0.25 uM CTP	1.25 uM CTP
	1	1	1.35135	1.79948	3.20663
	2	1	1.63382	2.75143	2.86968
	3	1	2.15171	2.31226	2.80784
