# Supplementary material for: Time-resolved cryo-EM (TR-EM) analysis of substrate polyubiquitination by the RING E3 anaphase-promoting complex/cyclosome (APC/C)
Source: Nat Struct Mol Biol. 2023 Sep 21;30(11):1663–74. doi: 10.1038/s41594-023-01105-5 (PMC10643132; doi:10.1038/s41594-023-01105-5)
Supplement: Supplementary file 9 — Statistical source data. [file 41594_2023_1105_MOESM9_ESM.xlsx]

## Sheet: Fig5c
	R1_raw	R1_norm	R1_frac	R2_raw	R2_norm	R2_frac	R3_raw	R3_norm	R3_frac
No APC/C	950.533	0		996.061	0		937.05	0
-	1897.67	947.137	1	1788.19	792.132	1	1801.41	864.365	1
UbVRING	1801.83	851.299	0.898813	1779.85	783.791	0.98947	1761.77	824.72	0.954134
UbVCDH1	1369.38	418.844	0.442221	1288.49	292.432	0.369171	1391.43	454.376	0.525676
Both	1297.04	346.509	0.365849	1306.34	310.283	0.391706	1275.8	338.746	0.391902

## Sheet: Fig5d
	R1_raw	R1_norm	R1_frac	R2_raw	R2_norm	R2_frac	R3_raw	R3_norm	R3_frac
No APC/C	44.511	0		43.912	0		45.633	0
-	131.044	86.533	1	108.459	64.547	1	157.485	111.852	1
UbVRING	114.984	70.473	0.814406	92.113	48.201	0.746758	142.48	96.847	0.86585
UbVCDH1	104.404	59.893	0.692141	80.546	36.634	0.567555	97.116	51.483	0.460278
Both	95.29	50.779	0.586817	77.911	33.999	0.526732	90.856	45.223	0.404311

## Sheet: Fig5h
Rolling Parameter	Bead-Surface	APC-Surface	APC-CDH1-CycB	APC-CDH1-UbCycB	APC-CDH1-UbCycB UbV RING	APC-CDH1-UbCycB UbV CDH1	APC-CDH1-UbCycB both UbVs
	0.122461	0.096517	0.0824432	0.105425	0.117368	0.139489	0.139783
	0.142559	0.098532	0.0850759	0.155723	0.123368	0.143146	0.140978
	0.098744	0.109718	0.0861318	0.166033	0.124987	0.14673	0.152625
	0.130393	0.111361	0.0877797	0.168423	0.131706	0.148855	0.153317
	0.159097	0.111539	0.0878585	0.172164	0.134808	0.153725	0.154188
	0.143164	0.113632	0.0888368	0.175474	0.139664	0.154917	0.159845
	0.106486	0.113665	0.0926915	0.175743	0.141355	0.157658	0.159875
	0.124885	0.113764	0.094016	0.179638	0.149834	0.159642	0.160108
	0.130374	0.115537	0.0965214	0.181709	0.151908	0.161697	0.162188
	0.160678	0.115549	0.0966625	0.183567	0.157364	0.16333	0.164021
	0.124884	0.116894	0.0979994	0.184443	0.158099	0.163743	0.164152
	0.095799	0.117824	0.10176	0.189262	0.159772	0.163944	0.164991
	0.096813	0.118162	0.10359	0.191189	0.166188	0.165752	0.165178
	0.096946	0.118763	0.106072	0.191686	0.169547	0.167685	0.165326
	0.09932	0.118933	0.107125	0.19255	0.169589	0.168228	0.168329
	0.099367	0.119365	0.108496	0.193488	0.169882	0.169538	0.168559
	0.09947	0.121554	0.108513	0.194292	0.173546	0.169768	0.170494
	0.101158	0.122387	0.10962	0.194995	0.174293	0.171207	0.171233
	0.101954	0.122962	0.111596	0.195574	0.177594	0.171292	0.171539
	0.103939	0.124317	0.11291	0.197074	0.178432	0.174469	0.174647
	0.10402	0.12434	0.113584	0.197659	0.180388	0.175145	0.175858
	0.105097	0.126705	0.114222	0.198132	0.180436	0.176075	0.177212
	0.10609	0.126987	0.114569	0.198313	0.181644	0.180418	0.178467
	0.106879	0.12717	0.116639	0.199116	0.182375	0.182518	0.179791
	0.107551	0.127333	0.117634	0.202607	0.183801	0.182761	0.180452
	0.1086	0.127705	0.118234	0.202848	0.184239	0.183219	0.182764
	0.108813	0.128306	0.119249	0.204256	0.18454	0.18325	0.184918
	0.109178	0.128639	0.119445	0.205867	0.185082	0.183637	0.186794
	0.109474	0.128789	0.120893	0.209943	0.186032	0.184679	0.187084
	0.110307	0.129212	0.121614	0.210436	0.187957	0.18646	0.188807
	0.111142	0.130317	0.122133	0.211239	0.188642	0.187339	0.189274
	0.11184	0.130368	0.124151	0.21241	0.189731	0.187812	0.189829
	0.11283	0.130653	0.124371	0.212712	0.189966	0.188901	0.191207
	0.113163	0.130733	0.124719	0.214428	0.191242	0.18901	0.192189
	0.113774	0.131084	0.125098	0.21658	0.192654	0.191358	0.192829
	0.113989	0.131326	0.125347	0.219037	0.195266	0.191909	0.193018
	0.114093	0.131419	0.125954	0.222593	0.196028	0.192318	0.194089
	0.114522	0.132534	0.126477	0.224402	0.196136	0.192441	0.194602
	0.114559	0.132993	0.126525	0.225554	0.196256	0.194083	0.197894
	0.114821	0.133168	0.127118	0.228446	0.199047	0.194181	0.199369
	0.115128	0.133348	0.128031	0.23001	0.200066	0.196284	0.201535
	0.11521	0.134285	0.128141	0.233238	0.201495	0.199774	0.203955
	0.115238	0.135483	0.128351	0.23625	0.202644	0.201256	0.20405
	0.115645	0.135721	0.129769	0.236683	0.205208	0.201299	0.207279
	0.115792	0.135942	0.12987	0.238379	0.205782	0.203704	0.211362
	0.116348	0.136037	0.130608	0.239078	0.205828	0.203864	0.212655
	0.116803	0.137136	0.130801	0.24051	0.206114	0.204454	0.220448
	0.117511	0.137143	0.130858	0.243862	0.206347	0.206095	0.222479
	0.117941	0.137438	0.131233	0.247183	0.206371	0.207281	0.222882
	0.118019	0.139052	0.132083	0.248874	0.207151	0.207654	0.224219
	0.118105	0.139623	0.132415	0.250343	0.207536	0.209464	0.231811
	0.119031	0.139726	0.132528	0.251282	0.208302	0.211155	0.235066
	0.119299	0.139854	0.133051	0.251835	0.20946	0.211708	0.242077
	0.119376	0.140233	0.133464	0.256748	0.210196	0.211714	0.243639
	0.119495	0.140606	0.133494	0.258767	0.210375	0.216552	0.245508
	0.119931	0.140807	0.13358	0.259542	0.212655	0.220961	0.254886
	0.119963		0.133711	0.26115	0.213485	0.226241	0.259591
	0.120296		0.133962	0.264233	0.213788	0.229198	0.269696
	0.120753		0.134678	0.266101	0.214114	0.231192	0.271762
	0.121203		0.136084	0.269194	0.21528	0.233616	0.276153
	0.123057		0.136926	0.270111	0.215292	0.23886	0.276892
	0.123682		0.137939	0.270297	0.217963	0.242477	0.283
	0.123763		0.139273	0.277242	0.218831	0.245786	0.283772
	0.1245		0.139481	0.278639	0.219951	0.252076	0.292136
	0.124946		0.139826	0.281334	0.221364	0.25653	0.294515
	0.125233		0.140009	0.281396	0.221469	0.256846	0.29737
	0.126576		0.140014	0.281714	0.223242	0.264114	0.297798
	0.126691		0.140414	0.282034	0.224276	0.266712	0.29932
	0.126939		0.141561	0.286393	0.224543	0.26761	0.143739
	0.127198		0.141646	0.292471	0.224981	0.287651	0.145717
	0.127803		0.141746	0.297989	0.225349	0.289899	0.148642
	0.128033		0.143892	0.308563	0.226466	0.294584	0.152515
	0.128914		0.143947	0.14035	0.226509	0.300197	0.154216
	0.12982		0.144058	0.153482	0.228011	0.3026	0.157471
	0.129843		0.144199	0.170852	0.232776	0.306799	0.158122
	0.129989		0.14457	0.1839	0.233493	0.310212	0.158255
			0.144598	0.190716	0.235619	0.128294	0.158284
			0.144922	0.194557	0.235844	0.128597	0.159383
			0.148319	0.198232	0.235901	0.131126	0.159449
			0.148325	0.200919	0.235946	0.135904	0.159966
			0.149266	0.201873	0.237943	0.13767	0.163315
			0.149794	0.209501	0.239048	0.139619	0.164166
			0.150029	0.217305	0.241007	0.140704	0.165628
			0.150144	0.218254	0.241433	0.142713	0.169601
			0.1506	0.226535	0.242364	0.143225	0.169681
			0.1512	0.235715	0.242572	0.144491	0.170325
			0.151207	0.247133	0.24337	0.145585	0.174203
			0.151631	0.255299	0.243778	0.151907	0.17554
			0.151954	0.260013	0.244	0.154605	0.175679
			0.152487	0.262191	0.24539	0.155314	0.178831
			0.152792	0.267271	0.245833	0.158317	0.181947
			0.152964	0.269743	0.248268	0.159535	0.182914
			0.153154	0.272835	0.251276	0.160812	0.186094
			0.153357	0.273715	0.251704	0.161286	0.186425
			0.154196	0.275168	0.255039	0.163846	0.192034
			0.154198	0.276705	0.25801	0.166789	0.192923
			0.154572	0.156305	0.258237	0.170334	0.193587
			0.154896	0.15676	0.258506	0.171901	0.194523
			0.155625	0.156793	0.259203	0.1725	0.195266
			0.156284	0.157635	0.262254	0.174575	0.19563
			0.15659	0.158313	0.266085	0.177859	0.199591
			0.156653	0.159312	0.268875	0.17975	0.20395
			0.156654	0.160824	0.27181	0.185774	0.211003
			0.157004	0.162307	0.279097	0.190675	0.211731
			0.157133	0.163425	0.279917	0.194496	0.218234
			0.157494	0.164128	0.280858	0.19561	0.218959
			0.157494	0.16425	0.281379	0.200163	0.238932
			0.157727	0.166825	0.283144	0.203372
			0.157953	0.167211	0.285744	0.212881
			0.158901	0.168373	0.289806	0.249913
			0.158915	0.169047	0.294892	0.257783
			0.160885	0.169579	0.296745
			0.161342	0.169768	0.297917
			0.164205	0.169979	0.298935
			0.164272	0.171979	0.163536
			0.164356	0.174389	0.169767
			0.164649	0.175123	0.17113
			0.166093	0.175325	0.172744
			0.167077	0.176832	0.173834
			0.167931	0.179445	0.175177
			0.169446	0.180144	0.184585
			0.16959	0.180885	0.192723
			0.172247	0.181302	0.194236
			0.172341	0.181392	0.201733
			0.173359	0.182135	0.204393
			0.174147	0.183523	0.206346
			0.175169	0.187056	0.211741
			0.175887	0.189208
			0.17705	0.189719
			0.177066	0.190747
			0.177429	0.190944
			0.177897	0.195131
			0.179852	0.19551
			0.183793	0.200091
			0.186255	0.215102
			0.18641	0.217524
				0.221141
			0.123153	0.22148
			0.123931	0.225972
			0.129727
			0.133038
			0.134259
			0.141439
			0.142338
			0.14713
			0.14977
			0.150272
			0.151552
			0.153805
			0.154622
			0.154736
			0.154953
			0.156265
			0.157811
			0.158039
			0.158953
			0.159177
			0.162008
			0.162162
			0.163209
			0.163875
			0.164593
			0.165055
			0.165259
			0.165689
			0.165855
			0.166287
			0.166526
			0.167473
			0.167752
			0.168444
			0.169782
			0.170079
			0.17148
			0.171593
			0.172687
			0.17361
			0.174848
			0.175282
			0.175566
			0.176984
			0.17925
			0.179817
			0.182851
			0.18597
			0.186418
			0.186783
			0.187784
			0.190041
			0.191193
			0.191342
			0.192416
			0.196887
			0.198007

## Sheet: Fig5i
Rolling Parameter	Bead-Surface	APC-Surface	APC-Ub	APC-CDH1-Ub	APC-CDH1-Ub UbV RING	APC-CDH1-Ub UbV CDH1	APC-CDH1-Ub both UbVs
	0.122461	0.096517	0.105052	0.118547	0.0819776	0.111654	0.101598
	0.142559	0.098532	0.105444	0.119013	0.0857043	0.111907	0.10228
	0.098744	0.109718	0.105448	0.119156	0.0927323	0.11296	0.10234
	0.130393	0.111361	0.106353	0.119474	0.0940578	0.112981	0.102349
	0.159097	0.111539	0.106657	0.119997	0.0954162	0.114251	0.102415
	0.143164	0.113632	0.107835	0.120393	0.101419	0.114449	0.102558
	0.106486	0.113665	0.108302	0.12065	0.101528	0.114813	0.102816
	0.124885	0.113764	0.108448	0.121255	0.102537	0.115186	0.103713
	0.130374	0.115537	0.109073	0.121577	0.102808	0.11591	0.103741
	0.160678	0.115549	0.109793	0.121577	0.103064	0.116412	0.103785
	0.124884	0.116894	0.109931	0.121967	0.103176	0.116646	0.103983
	0.095799	0.117824	0.109949	0.122255	0.10321	0.11707	0.104064
	0.096813	0.118162	0.110792	0.122453	0.103226	0.117085	0.104214
	0.096946	0.118763	0.110958	0.122579	0.103634	0.118391	0.104524
	0.09932	0.118933	0.111165	0.123358	0.103665	0.118408	0.104695
	0.099367	0.119365	0.111626	0.124378	0.104734	0.118594	0.105472
	0.09947	0.121554	0.1123	0.124755	0.105012	0.119527	0.105492
	0.101158	0.122387	0.113581	0.126461	0.105079	0.121001	0.105505
	0.101954	0.122962	0.114	0.12649	0.105395	0.121388	0.105582
	0.103939	0.124317	0.114349	0.126712	0.105399	0.122567	0.10624
	0.10402	0.12434	0.114374	0.128256	0.105663	0.122945	0.10658
	0.105097	0.126705	0.114396	0.128306	0.106926	0.123138	0.106664
	0.10609	0.126987	0.114956	0.129075	0.107062	0.124715	0.106752
	0.106879	0.12717	0.115329	0.129442	0.107225	0.125346	0.107401
	0.107551	0.127333	0.115613	0.129816	0.107262	0.125531	0.108064
	0.1086	0.127705	0.116084	0.130633	0.107833	0.127071	0.108191
	0.108813	0.128306	0.116097	0.139913	0.10835	0.127092	0.108489
	0.109178	0.128639	0.116354	0.140276	0.108491	0.127739	0.108515
	0.109474	0.128789	0.116537	0.140725	0.109192	0.128113	0.109044
	0.110307	0.129212	0.117112	0.140808	0.109327	0.129079	0.109297
	0.111142	0.130317	0.117402	0.141285	0.109946	0.129491	0.109587
	0.11184	0.130368	0.117448	0.142677	0.109995	0.129766	0.110495
	0.11283	0.130653	0.119837	0.143972	0.111024	0.130148	0.110581
	0.113163	0.130733	0.120156	0.144814	0.111747	0.136245	0.111484
	0.113774	0.131084	0.121702	0.145989	0.111775	0.138023	0.111572
	0.113989	0.131326	0.12208	0.148516	0.111882	0.13967	0.111652
	0.114093	0.131419	0.122134	0.150595	0.112828	0.141797	0.112192
	0.114522	0.132534	0.1224	0.15145	0.113271	0.141986	0.112337
	0.114559	0.132993	0.123793	0.152644	0.113544	0.142071	0.112906
	0.114821	0.133168	0.124497	0.153234	0.113801	0.142512	0.113024
	0.115128	0.133348	0.124606	0.154782	0.114018	0.143204	0.113105
	0.11521	0.134285	0.124814	0.156795	0.114412	0.147098	0.113303
	0.115238	0.135483	0.125085	0.161693	0.114451	0.148134	0.113423
	0.115645	0.135721	0.125267	0.162716	0.115403	0.149287	0.113435
	0.115792	0.135942	0.126235	0.165051	0.116958	0.150148	0.113624
	0.116348	0.136037	0.126484	0.166307	0.117556	0.151134	0.113675
	0.116803	0.137136	0.126992	0.166655	0.118015	0.151731	0.113769
	0.117511	0.137143	0.127084	0.171226	0.118044	0.154261	0.113776
	0.117941	0.137438	0.127423	0.171799	0.118317	0.15586	0.113821
	0.118019	0.139052	0.127603	0.175182	0.11859	0.160479	0.113865
	0.118105	0.139623	0.128142	0.177315	0.118731	0.162298	0.113962
	0.119031	0.139726	0.129101	0.178151	0.119731	0.16301	0.114082
	0.119299	0.139854	0.129188	0.181278	0.120598	0.165025	0.114089
	0.119376	0.140233	0.13228	0.183065	0.120631	0.168404	0.114161
	0.119495	0.140606	0.132383	0.183625	0.120669	0.170825	0.114746
	0.119931	0.140807	0.132843	0.184635	0.121279	0.175278	0.115328
	0.119963		0.133476	0.129922	0.122216	0.178101	0.115447
	0.120296		0.135285	0.134258	0.122352	0.179372	0.11561
	0.120753		0.135976	0.13545	0.122799	0.180668	0.115674
	0.121203		0.136691	0.136938	0.122855	0.189818	0.115914
	0.123057		0.137808	0.137391	0.123038	0.198364	0.116148
	0.123682		0.13783	0.138397	0.124344	0.200144	0.116484
	0.123763		0.138222	0.141554	0.126007	0.200147	0.116686
	0.1245		0.138453	0.142378	0.126628	0.211448	0.117022
	0.124946		0.122614	0.144031	0.126853	0.0850423	0.117186
	0.125233		0.12398	0.145049	0.126879	0.0914834	0.117481
	0.126576		0.124382	0.145661	0.131048	0.0920215	0.117601
	0.126691		0.125918	0.146228	0.13373	0.0996714	0.11773
	0.126939		0.126884	0.148003	0.133812	0.102999	0.118935
	0.127198		0.129105	0.15553	0.13406	0.106619	0.119054
	0.127803		0.129922	0.155561	0.13559	0.113079	0.119712
	0.128033		0.130145	0.158563	0.135717	0.114869	0.119929
	0.128914		0.131739	0.160375	0.136287	0.119799	0.120333
	0.12982		0.132713	0.161678	0.136927	0.119825	0.120477
	0.129843		0.132848	0.177409	0.136936	0.122137	0.120677
	0.129989		0.136509	0.186863	0.137725	0.123358	0.121189
			0.137142	0.190616	0.142565	0.130631	0.121298
			0.137203	0.210292	0.143232	0.133966	0.121425
			0.137815	0.214426	0.143259	0.134515	0.121505
			0.138239	0.132616	0.1441	0.135037	0.122922
			0.139278	0.153348	0.147799	0.135222	0.12298
			0.139761	0.154073	0.147872	0.13651	0.123921
			0.139914	0.155206	0.148223	0.138531	0.124349
			0.14039	0.161678	0.148521	0.138795	0.126259
			0.140538	0.16368	0.148666	0.140536	0.126638
			0.140594	0.163933	0.150103	0.146786	0.127102
			0.141472	0.165022	0.153169	0.14851	0.127162
			0.142783	0.165032	0.154173	0.148711	0.128134
			0.143907	0.166679	0.154896	0.150648	0.128247
			0.144103	0.166907	0.15615	0.151847	0.128275
			0.144403	0.167416	0.158706	0.152247	0.129597
			0.145228	0.169581	0.159672	0.15283	0.131114
			0.148132	0.170083	0.16394	0.152913	0.132854
			0.148321	0.170525	0.164112	0.152978	0.133665
			0.148883	0.171011	0.166268	0.158162	0.133792
			0.150616	0.173856	0.167366	0.158312	0.136563
			0.151068	0.175156	0.167657	0.161119	0.136781
			0.15137	0.175317	0.172216	0.162745	0.137101
			0.151769	0.177857	0.175979	0.173086	0.138374
			0.152706	0.178217	0.17608	0.181027	0.0730183
			0.153109	0.179233	0.176711	0.18268	0.0801083
			0.153275	0.179579	0.17685	0.184178	0.0876811
			0.155054	0.179757	0.0959989	0.185704	0.0890729
			0.155234	0.180003	0.098931	0.188594	0.0896452
			0.155317	0.180322	0.0996731	0.189499	0.0981012
			0.155785	0.182566	0.100466	0.199494	0.0983635
			0.156055	0.184228	0.101369	0.202006	0.102991
			0.156544	0.18475	0.101893	0.206213	0.103326
			0.158083	0.191878	0.104415	0.235742	0.104481
			0.158626	0.191929	0.104482	0.239689	0.106033
			0.159896	0.192557	0.104566	0.240914	0.108044
			0.161321	0.19406	0.106671	0.266782	0.108927
			0.162825	0.194139	0.107903		0.108934
			0.16285	0.194842	0.110537		0.109585
			0.163272	0.195448	0.111929		0.109625
			0.163349	0.197122	0.113686		0.109689
			0.164076	0.197646	0.114232		0.109865
			0.16446	0.198695	0.116982		0.109932
			0.16501	0.200004	0.127915		0.110068
			0.166009	0.200894	0.129183		0.110138
			0.16687	0.201689	0.129573		0.110919
			0.176485	0.202851	0.129904		0.111613
			0.177848	0.206213	0.130805		0.111642
			0.178094	0.214867	0.134598		0.113197
			0.178291	0.215006	0.137653		0.113237
			0.180183	0.217427	0.138161		0.113307
			0.180584	0.217958	0.139194		0.116012
			0.181105	0.220407	0.147587		0.117765
			0.183115	0.220491	0.155056		0.118785
			0.183935	0.232858	0.155471		0.118841
			0.184749	0.23394	0.160277		0.119768
			0.185265	0.236507	0.165324		0.120497
			0.191114	0.238841	0.168603		0.124376
			0.19492	0.245691	0.178807		0.125611
			0.195108	0.250197			0.131127
			0.198384	0.253801			0.134146
			0.200376	0.262054			0.136592
			0.214571	0.289813			0.137162
			0.224836	0.295344			0.140562
			0.129727				0.141504
			0.133038				0.14333
			0.134259				0.150225
			0.141439				0.154588
			0.142338				0.155592
			0.14713				0.158336
			0.14977				0.15935
			0.150272				0.1649
			0.151552				0.180175
			0.153805
			0.154622
			0.154736
			0.154953
			0.156265
			0.157811
			0.158039
			0.158953
			0.159177
			0.162008
			0.162162
			0.163209
			0.163875
			0.164593
			0.165055
			0.165259
			0.165689
			0.165855
			0.166287
			0.166526
			0.167473
			0.167752
			0.168444
			0.169782
			0.170079
			0.17148
			0.171593
			0.172687
			0.17361
			0.174848
			0.175282
			0.175566
			0.176984
			0.17925
			0.179817
			0.182851
			0.18597
			0.186418
			0.186783
			0.187784
			0.190041
			0.191193
			0.191342
			0.192416
			0.196887
			0.198007
