# Supplementary material for: Time-resolved cryo-EM (TR-EM) analysis of substrate polyubiquitination by the RING E3 anaphase-promoting complex/cyclosome (APC/C)
Source: Nat Struct Mol Biol. 2023 Sep 21;30(11):1663–74. doi: 10.1038/s41594-023-01105-5 (PMC10643132; doi:10.1038/s41594-023-01105-5)
Supplement: Supplementary file 10 — Statistical source data. [file 41594_2023_1105_MOESM10_ESM.xlsx]

## Sheet: Sheet1
		Duration (s)
No APC-CDH1	No CTP	0.25 uM CTP	1.25 uM CTP
4.2	3.4	3.2	2.8
2.2	1	6.6	2
3.8	0.8	7.6	1
2.2	6.4	3.6	7
7	2.2	1	2.4
5.2	5.4	2.6	8.2
7.2	3.6	5.6	1.2
8.4	4.2	1	2.4
8.2	4	3.4	0.8
2.8	1.6	3.8	2.2
4.6	5.6	6.6	6.2
2.2	2.4	4	2.6
3	2.8	8.4	1
7.6	1.8	4.4	2.8
6.2	2.6	5.6	4.6
8.6	1.8	2.6	1
2.6	0.8	4.6	4.6
5.4	1.2	4.4	3.6
4.4	1.2	2.6	5.6
4.2	1.2	8	2
3.4	2.4	1	1.8
8	3.6	4	7.6
3.8	2.8	6.2	3.8
2.2	0.8	7.8	1.4
1.8	1	3.8	1.4
2.2	3.2	3.6	5
2.2	0.8	1.4	2
1	4.2	5.8	5
3.6	1.2	0.8	3
0.8	0.8	6.2	7.8
1.4	0.8	2.2	2.8
1.8	0.8	1.4	2
3	1.8	4.2	7.6
2	1.2	7.6	2.8
10.8	0.8	0.8	1.2
10	3	8	3.2
12.8	1	4.6	2.8
9.6	1.8	7.2	3.2
9.4	0.8	0.8	3
10.6	1.6	0.8	0.8
11.2	1.2	4.6	4.6
10.4	1.2	5	7.2
13.4	0.8	0.8	0.8
10.6	2.6	6	3.8
10.6	0.8	1.2	3.8
11.4	1.6	7.2	6.4
9	1	5.4	1.2
10.6	1.2	2.8	2
10.6	2.4	1.6	4.6
10.2	1.6	1.6	1.4
10.4	1	3.6	1
10.4	0.8	4	0.8
9.2	0.8	3.8	1.6
9.4	0.8	0.8	2.4
11.6	0.8	1.6	4.2
9.4	1.2	4.2	1.2
8.8	0.8	5.8	6
11.6	9.2	1.8	5
5	4.4	2	2.6
5	4.4	5	2.6
2.4	4.4	1.2	1.4
5.4	3.6	3.4	2.6
2.8	1.2	1.4	3
2.6	2	0.8	2.8
1.8	1.4	3.4	1.8
1.8	1.4	3.4	3.6
1.8	2.4	0.8	1
2.8	3.4	2.8	4.4
6	2	2.6	4.4
1.6	1.2	3.4	4.6
2.4	1	1.8	0.8
5.2	1.6	0.8	3.6
6.6	3.4	2	3
6	1.6	2.2	1.2
3.8	5.8	0.8	1
2.4	2.8	0.8	3.4
2	4	2	1
4.2	1.2	2	2
4.4	1.6	1.4	0.8
5	0.8	1	2.8
5.4	1.8	9.8	2.4
3.6	3.2	11	1
2.4	1.4	10	0.8
1.6	0.8	10.2	1.6
2.4	1	10	1.2
1	1	10.4	1.8
13.8	1.2	8.8	0.8
16.2	0.8	11	1.2
14.6	5.4	8.6	0.8
14	0.8	9.4	1.4
14.8	4.8	6	1.4
6.6	1.2	8.6	1.4
14	1	5.4	0.8
15.2	1.4	5.8	2
12.2	0.8	3.8	1
11	2.4	3.2	1
10.6	0.8	7.6	1.4
9.4	3.6	8.8	0.8
5.2	1	3.8	1.4
3	2.2	2.2	0.8
7.8	0.8	3.4	1
2.8	0.8	2.8	0.8
5.2	1	2.4	1.2
6.4	1	2	1.2
5.4	1.6	1.4	11.4
1	2	5	8.8
5.4	1	2.2	9.2
1.2	2.4	4.8	10.8
4.2	1	1	11.4
5	1	1.6	9.8
2.2	1.4	2	10.6
3.2	1.4	2	11.2
2	0.8	0.8	7.4
1.2	1	3	8.4
2.6	6.2	4.6	6.4
2.2	7.2	3.4	8.8
17.4	4.8	4.2	9
17.8	8.6	5.2	5.6
16.6	6	4.8	7.8
17.2	3	1.2	6.8
17.4	1.8	1.8	7.4
8.8	1.6	0.8	10.2
18	1.6	2.4	5.2
11.2	2	1.4	6.6
7.2	1.6	1.2	9.6
9.2	1	1.6	7
5.6	6.8	1.6	2.4
11	5.2	1.2	6
3.6	0.8	1.4	2.6
4.2	1.8	2.4	6.4
3	0.8	2	3.4
3.4	1	2.2	2
5.4	2.4	1.4	4.2
5.6	3	0.8	1.6
2.4	1.2	0.8	2.6
3.4	1.4	1	0.8
4.8	1.2	1.4	1.4
1.8	1.8	0.8	3.2
3.4	1	0.8	0.8
7.6	3	7.4	0.8
1	0.8	7.4	0.8
0.8	1.4	7.4	2.4
1.8	3.4	12	1
1.4	2.4	11	1.8
2.4	1.2	2.2	5.4
2.4	0.8	4.2	2.6
5	3.2	4.4	1.4
4.4	0.8	11.4	5.8
1	1.8	4.2	0.8
7	1.4	3.2	6.4
3	2.2	6.2	4.4
2.8	3.2	7.8	2
4	1	3.2	0.8
4.4	1.2	10.8	7.2
5	1.4	2.4	2
3.8	1	1.2	2.8
2.8	1.2	2.2	4
1	1.6	9.2	0.8
2.6	1.8	1.4	2.4
3.4	2.4	5.2	3.4
2.2	2.2	5.4	1.2
1.8	3.4	8.8	3.8
1.4	0.8	1.8	4.2
10.2	1	2	1.2
10.8	0.8	3.8	1
6.8	1.4	6	1.4
6.6	1.4	3.6	2.2
5.2	1.8	0.8	1
8.8	1	3.4	4.8
4.4	6.8	4.4	0.8
4.4	3	1	0.8
3.4	2.4	5.6	0.8
3.2	2.6	5.8	1.6
7.2	3.2	2.4	2.4
4.2	0.8	3.2	0.8
8.4	1.4	1.8	1
2.6	0.8	2.4	4.2
1.8	5.8	7.6	0.8
3.4	2	0.8	3.2
5.4	1.4	3.4	1.8
3.4	1.2	1.6	0.8
3.2	1	1.2	5.8
2	0.8	1.4	4
5	0.8	2.2	0.8
3.8	1.4	5	4.8
3.4	1	2.8	0.8
5.2	0.8	2.4	0.8
3.6	2	2	1
3.6	5.4	1.2	1.4
2.6	0.8	3.2	4.2
3.6	2	1.8	1.4
2.2	1.2	2.6	2.4
0.8	1.2	3.2	4.2
1.8	1.6	1.4	1
1.6	0.8	2	1.4
1.8	1	3.4	3
1.8	1.8	1	3.2
1.6	2.6	4	1
15.4	1.4	1.6	1.2
7.4	2.4	3	1.2
7.6	0.8	1.2	2.4
9.8	2	6	2.8
3.2	0.8	2.6	1.4
2.4	1	1.2	1
2.4	1.4	3.2	0.8
4.4	2.6	0.8	1.4
5.2	0.8	1.4	0.8
3.6	2.6	1	1.6
3.2	0.8	5.6	0.8
1.8	1.8	3.2	0.8
2	1	4	0.8
3.2	0.8	1.6	1.4
6.4	1	4	1.2
9.2	4.2	2.2	1.2
3.2	9.2	4.2	0.8
3	8.2	1.6	11.6
3	2.4	3.4	9.8
4	3	1.4	11.6
4	1.2	1.6	10.8
5.6	1.2	2	10.6
3.4	1.6	2	10.6
1.8	3.2	1.2	7.2
1.2	0.8	1.6	6.4
2	1	4.2	7.8
0.8	1.2	1.6	5.8
3.4	1.4	1	4.8
3.2	0.8	0.8	4.4
2.4	0.8	2	4.2
2.2	1	2.8	3.6
0.8	1	2.2	3.2
2	0.8	2	2.2
2.2	1	2.2	2
0.8	5	2.2	3.4
16.6	1.8	1.8	2.4
14.6	1	1.4	2
15.4	1.2	0.8	4.2
10	1.4	1.8	3.2
11.8	1.2	1	5.8
5.8	1.4	0.8	3.6
10.2	2	12	8
5.8	0.8	12	2.4
5	1	8	4.6
9.6	1	11.6	2.6
5.2	0.8	6.2	6.4
5.2	1.6	11	0.8
6.6	0.8	8.2	1
6.6	3.2	11	1.2
12.4	2	5.8	6.8
4.4	3.4	3.8	0.8
3.4	1.4	5	6.2
8	1.8	4.4	1.2
6	0.8	2.6	0.8
4	1.8	2.4	2.2
1.2	1	6.2	1
2.6	2.6	6	1.8
2	0.8	3.4	5.8
2.4	2	1.6	2
5.8	0.8	1.6	4.6
2	3.4	1.4	5.4
1	0.8	8.6	4.6
4	0.8	3	5.4
1.6	1.8	7.4	3.2
1	1.4	2.4	1.8
4	0.8	1.6	5.6
3.6	1.8	1	1
3	2.8	2.4	1.8
1.8	1	2.8	1.4
0.8	2.4	1	2.8
2.6	1	2	1.8
1.8	1	4	2.2
12.8	0.8	5.2	1.2
6	0.8	1.8	2.6
9	0.8	0.8	2.6
12.6	1	1	1.4
5.6	0.8	2.6	6
4.4	1.2	6.2	1.4
7.2	2.2	3.4	1.8
8.6	1.6	3.4	4
8.8	0.8	3.2	2.4
5.4	1	5.2	2.2
3.2	1.6	3.2	2.4
2	1.2	1.6	0.8
8.6	0.8	6.8	2
7.8	0.8	0.8	0.8
3	0.8	1	3
8.2	9.2	5.6	5
5	3.6	1.4	4.6
8.8	5.4	3.4	2
1.8	3.8	2.2	2.4
5	2	2.4	1
3.2	1	1.6	4.2
4.6	2.4	2.6	1
5	0.8	3	0.8
4	1.6	5	1
3.6	0.8	3.4	3
4.2	1	4.8	1.4
2.2	0.8	1	1.8
2.6	1.6	0.8	1.4
0.8	1.6	2.6	3
1.4	0.8	4	0.8
16.8	1.4	3.4	2.4
17.6	5.4	5.4	1.8
13.6	2.4	1.2	1.2
11.8	0.8	2	0.8
10.6	2.8	0.8	1.2
14	0.8	1.6	2.6
11.8	1	2.4	3.2
11.6	0.8	2	1.6
6.2	2.4	3	2.6
6.2	0.8	1.6	1.8
3.2	3	0.8	2.6
2.2	1.8	3.2	2
5.2	0.8	1.4	1.6
6.6	2.6	2	1.8
3.2	2.6	9.6	3
3.6	3.6	8	2.2
4.2	0.8	9.8	1.2
3.6	0.8	10.8	0.8
4.8	2.6	7	2
7.8	1.6	5	1
6.6	3.2	6.8	1.2
4.4	2.2	4.6	0.8
3	0.8	3.8	2
2.4	1	6.8	1
2	1.2	2.2	0.8
2	0.8	3	8.8
3	1	7.2	10.4
1.6	1	2.4	6.8
2.8	1.2	3.2	6.8
2.8	1	2.2	8
0.8	2.6	5.6	8.4
3.4	2.6	1	8.6
1.2	3.8	3	12
1.6	2.4	3.4	3
1.6	2	1.8	9
12.4	1.8	9	4.4
11	1.2	1.6	7.6
14.8	4	0.8	2.8
17.6	1.4	1.8	2.6
8.6	0.8	2	5.2
8.4	1	0.8	2.2
12	2.6	3.6	1.6
9	3.2	3.2	3.6
13.6	1.6	3.4	6.4
13.8	1.4	2.8	1.4
9.2	2.4	0.8	2.4
8.8	1	2.6	3.2
4.8	0.8	4	0.8
6	1.4	3.8	1.2
7	1.2	4	0.8
3.4	9	1.6	1
1.8	4.6	2.2	1.4
2.4	7.6	4	1.4
4.2	3.8	2.4	2.4
0.8	3.2	1.4	5.6
2.4	3.4	6.4	2
3	2	1.4	1.8
4.2	1.4	1.4	2
3.6	8.4	1.4	2.6
1.4	0.8	1.4	3.8
6.2	0.8	1.2	0.8
1.8	2.8	4.2	1.6
4.2	1	1.2	1
3.8	2.6	0.8	4.8
1.4	3	1	2.4
1.4	1	1.4	4
1	0.8	3	1.4
2.2	4.8	2.8	3
3.6	1.6	1.2	3.2
1.6	1.6	2	4
2.6	0.8	2.6	2.2
2.8	1	2.4	1.4
1.4	0.8	2.2	4.8
1.8	2.6	0.8	1.8
2	1.8	1.6	3.6
17.2	1.2	2.4	4.2
12.6	1.2	2.2	3.6
10.8	1.2	3	3.6
13.2	1.4	1.4	4.2
9	2.6	2.2	2
12.2	3	0.8	6
10.8	1.6	0.8	1.6
9.4	2.8	0.8	3.2
8.8	1.2	12	3.2
2.8	1.6	9.4	2.2
5.8	4.6	12	1.2
3.8	2.8	4.8	1.8
4.6	2.4	7.2	3.8
3.2	1.2	4	5.2
1.4	3.6	6	1.4
4.2	4	7.2	4.4
5.4	1	6	1.4
3.2	4.2	4	3.4
5.8	2.4	5.2	4.2
0.8	0.8	10.8	1
3	0.8	7.6	1.6
5.4	1.6	4.4	1.8
2.8	2.2	4.8	0.8
6.4	1.4	5.2	1.2
6.2	1.6	5.4	4.8
0.8	0.8	7.2	5
1.6	2.6	4	2.8
6.8	1.8	7.8	1.2
3.6	0.8	3	0.8
5.2	1.2	2.8	1
5.8	0.8	4.6	3.8
4.4	1	4	3.2
4.2	1	3.6	2.4
3.6	0.8	6.2	3.2
1.6	5.6	3.8	4
17.4	2.8	5.6	3.6
14.8	3.2	7.8	3.4
11.2	1.8	5.2	1.8
11.4	1.6	4	3.6
11.8	1.6	2.2	0.8
6.8	1.8	2.4	1.4
5.4	1.4	2	0.8
3.8	3	5.2	2.2
4.4	1.4	6.6	3.2
6.8	4.4	4	1.2
3.2	0.8	6	1.8
8.2	0.8	3.6	1
2.6	2.4	2.4	1.8
2.2	1.8	2	1.8
6.4	8.2	8.2	1.4
7.4	2.2	0.8	2.2
4	2	7	2.2
3.2	2.2	1	1.8
2.6	3.6	2.4	0.8
4.8	4.2	5	0.8
4.8	0.8	2.2	2
6.2	0.8	4.2	1
2.6	1.2	0.8	0.8
3	1.4	1	1
4	2	1.2	0.8
2	0.8	3.2	1
1.2	1.2	1	0.8
2.4	2.2	0.8	12.2
2.8	4.4	1.2	5.4
1	1	1.2	5.6
1.8	0.8	1.4	5.2
1.6	0.8	3.2	5.4
1.6	0.8	1.4	7.8
1.2	0.8	5.6	7
16.6	4.8	5.8	4
10	1.2	0.8	7.4
9.2	5.8	2.8	3.2
13.6	3	5.4	2.4
14.8	1.8	1	6.2
12.8	1.8	0.8	2.2
12.8	2	2.6	4.6
7.8	1.6	1	3.4
6.6	1.4	1.2	1.8
10.8	0.8	3.8	1.8
7	0.8	4.8	3.2
5.2	0.8	3.6	2.6
7.4	1	1.6	2.6
12	0.8	3.8	1.4
10.6	1.6	2.2	1.6
6	1.2	5.2	6.4
2.8	1.6	2.8	2.6
3	0.8	2.8	1.2
3.6	0.8	1.2	3.4
3.2	1	1.2	1.2
5	0.8	0.8	1.4
2.6	1.2	1.2	3.4
5.4	1.2	1.4	2.8
4.2	0.8	3.4	2.2
3	1	0.8	3.6
6.2	8.8	2.2	4
2.6	5.4	2.4	1.6
1.6	4.2	0.8	2.8
6.6	3.8	1.4	1.4
6.4	9	1.2	0.8
1.8	3.8	2.2	3.4
2.6	2	3.6	1
1.8	2	3.2	1
0.8	1.6	2.8	5.8
3.2	1.4	1.4	4
1.2	7.4	0.8	2.8
6	3.2	1.6	6.2
2.4	3	1.4	3.8
4.4	0.8	2	3.8
2.2	4.6	1.2	3.4
2.6	0.8	1.6	1.6
3.6	3.8	1.4	1
1.8	2	0.8	0.8
2.6	4.2	1.2	1.4
2.6	0.8	1.4	6.8
1.4	1.8	0.8	1.4
18	1.2	0.8	4.6
15.2	1.8	1	2.4
16.2	1.6	9.6	6.6
17.4	2.8	7.6	1
4.4	2	7.2	2.2
8	7.8	10.8	3.6
3.4	2	6.8	1.6
3.6	1	6	1.6
8.4	3.8	8.2	3.6
4.4	4.2	8.6	3.4
8	1	6.8	2.8
9.4	2.4	6.6	1
2.6	1.2	8.6	2.2
2.2	1	8.6	2.8
7.2	2.8	6.4	3
3	1.2	6	1.4
3.4	1.8	9.6	3.6
2.4	2.2	4.4	1.2
0.8	1.2	4.8	1.2
7	2.2	5	4.2
2.8	1.2	4	1
6.4	1.8	6.6	4.2
1.8	3.6	7	1.4
4.6	4.6	9	3.8
3.6	2.6	9.2	1.8
0.8	2	7.4	1.4
1.4	2	2.6	4
3.6	1.6	2.2	2.8
3	0.8	3.2	2.6
1.4	0.8	8	5.2
1	1.2	6	2.2
2	2	10.4	1.8
4.4	2	3.2	3.6
2.2	1.2	2.4	0.8
1.4	1.8	5.4	3.2
3	1	3	1.6
2	1	2.4	2.6
15.8	0.8	3.8	2.4
16	1.2	3.2	1
16	0.8	2.6	1.6
14.2	1.2	1.6	0.8
14.6	0.8	1	1.4
12	0.8	1.8	1.8
12.8	5.6	0.8	3.2
12.4	4.6	3.8	1.2
9.2	4.2	1.6	3
11.4	5.6	2	1.2
11.4	5.8	4.4	3
7.4	3.4	1.2	2.2
13.2	7.2	2	0.8
4.2	4.4	6	0.8
2.8	1.6	3.4	0.8
4.2	2.6	2.8	0.8
6.2	1	0.8	1.4
2.6	3.8	0.8	1.2
2.2	1.2	1.4	2.4
4.4	6.6	7	1.6
3	4.8	1.6	2
6.4	2.6	3	1.4
1.8	1.6	3	1.6
6	1	1.6	2.2
5	1	2	1.8
6	1.2	2.2	2.4
3.8	1	5.2	2
4.8	2.8	2.6	1.8
5.8	0.8	5	1
3.8	1	2.8	1.8
0.8	2.2	0.8	0.8
3.6	0.8	0.8	1.4
3.8	1.8	2.4	0.8
2.6	4.2	2.6	1.2
2.4	2	3	1.2
17	2	2.8	0.8
16.8	1.2	1.2	1.2
12.6	1.8	0.8	0.8
12.8	1.2	2.4	0.8
7.4	1.6	3.4	11.4
11.2	1.6	2.4	11.6
5.6	5.4	0.8	11
4.6	7.2	2.6	10
3.6	3.8	1.2	10.8
2.6	7.8	1.4	7.8
5.6	3.8	1	12.2
3.4	3.6	1.8	11
5.4	2.2	1.4	11.2
10.4	1.6	1.2	7.6
2.4	1.2	10.4	4.6
2.4	3	7.4	7
4.8	2.4	9.8	7.6
1.4	3.4	7	5
1	1	6.6	5
1.6	4.8	7.4	7.6
5.6	0.8	5.2	4.2
2.2	0.8	8.6	9.4
1.2	2.8	6.8	8
3.2	1.8	4.4	9
7	0.8	11	4
3.2	3.6	3.4	5.8
1.8	0.8	4.6	5.4
2.2	2.4	3	7.8
3	2	3.8	5.4
1	1	8.6	5
1.6	2.2	2.8	3.8
3.6	0.8	2	7.6
3.8	1.8	4.8	5
1.2	6.2	7.4	3.4
1.4	2	2.6	5.6
1.2	0.8	1.4	12.2
14.8	0.8	1.2	2.6
18.2	1	2	11.8
14.8	0.8	3.2	1.6
11.4	2.2	2.8	8.2
13.4	1.8	0.8	3.2
10.4	2.6	3.2	4
16.2	2.6	1	1.4
14.6	3	5.4	7.8
11.2	2.2	4.6	1.8
16.8	2.6	5.8	1.4
11.2	1.2	3.2	10.4
13	1.8	4	1.6
12	0.8	2.8	0.8
5.6	1	1.4	3
7.4	0.8	1.4	3.4
5.4	1.4	1.6	2.8
9.4	0.8	6.2	2.4
5.2	1.2	4.2	1.2
4.8	0.8	5.6	2.6
5.2	7	1.8	1.4
6.8	9	1.8	3.6
3.6	4.4	3.6	1.4
8	5.8	5.6	8.6
8.6	3.4	3.2	5.4
5	3.2	0.8	3
1	2.4	6.4	6.6
0.8	4.4	1	1.8
2	1.4	5	4.6
6.4	1.4	5	1
2.2	1.8	5.4	3.2
1.2	2.2	4.2	3.8
4.2	0.8	5.8	5.4
1.4	5.4	1.6	3.8
2.8	5.4	1.8	1
6.6	6	3.2	2.6
2	1.6	4.8	4.4
4	0.8	6.6	1.6
5	2.6	1.4	1.2
0.8	2.4	5.6	2.2
4	0.8	4.4	0.8
1.4	2.6	5.2	1.2
18	0.8	2.2	7.2
16.6	1.4	2	0.8
18.2	2.8	2.4	5.8
16.2	3.4	2	0.8
11.2	4.4	1.6	1.2
15	1.6	2.8	3.4
17.8	1.4	3.8	1.6
8.4	0.8	1.4	1.8
8.6	0.8	0.8	0.8
7.6	1.2	1.2	6.8
8.6	0.8	2.8	1.8
7.6	1.6	4	5.2
3.4	1.4	1.2	0.8
3.6	1	0.8	2.4
2	1.6	1.4	1.6
0.8	2.2	3.8	0.8
1.8	1	1.8	1
1.2	0.8	1	2.8
0.8	0.8	3.4	0.8
5.4	1	1.2	1.6
2.8	2.4	2.8	1.4
0.8	0.8	2.6	3.4
2.2	1.4	0.8	1.8
2.4	1	2.8	3.6
2	1	1	3.2
2.6	1	0.8	1.4
5.6	0.8	0.8	1.8
2.8	0.8	1	1.6
3.2	0.8	1.4	3
3.6	2	1.2	3.2
6.6	1.8	0.8	0.8
3.8	0.8	1	2
1	1.6	11	2.8
1.8	0.8	8.4	2
1.2	1.8	8.8	1.8
3.8	1	8.4	0.8
0.8	1.6	9.6	2.2
4.2	1.6	11.2	1.8
1	1	11.4	2.6
2.8	0.8	7.2	2.4
2.2	0.8	5.6	1
2.8	7.8	4.6	1
1.8	7	3.2	1.4
1.2	6.2	6.6	1.8
0.8	6.8	4	1.6
15.6	3.8	6.6	1.6
16.6	2	6.2	0.8
12	3.4	3.8	10.8
15.8	2.2	3.8	10.2
15	2	5.2	12.2
14	1.2	2.6	11.6
8.6	3.2	2.2	7
11	6	4.4	12
8.2	1	6.2	6
9	1.2	5	11.8
5.6	2.6	2.6	5.4
4	7.6	1.2	8.2
4.8	2.6	2.6	7.4
3.6	2.4	2.8	6.4
3	7.4	4	8.8
6.6	2.2	3.2	4.4
4.6	2.4	2	4
6.4	1	2.6	5.6
8.8	3	1.8	5.8
1.6	0.8	1.2	4
9.2	0.8	6	7.4
5.4	1.6	6	11.8
1	4.2	3.6	5.4
8	1	6	5.2
6.2	1	3.2	7
5	2	3.4	6.4
2	0.8	5.8	4.2
4	1.2	2.2	4.8
8.2	1.2	1.4	4.8
6.8	3.8	3.4	6.2
5.8	1	4	5
1	1.6	0.8	2.2
3.6	2.6	0.8	3
5.8	1.2	4.2	3
2	1	0.8	10.2
2.8	1.2	0.8	8.2
2.8	0.8	1.8	7
5.6	2	0.8	9.4
4.8	2.6	4.8	3.6
1.6	1.2	4.2	1
2.2	4.6	4.2	1.2
2	0.8	3.6	3.6
0.8	4.8	3.2	3.8
2.2	2.4	1.2	2.8
0.8	0.8	5.2	3.2
18.2	3.2	0.8	0.8
6.6	1.2	2	3.8
6.8	3.8	0.8	1.8
6	0.8	1.8	1.6
11.6	0.8	0.8	3.2
5.8	2.4	2.6	0.8
6	0.8	2	1.8
5.4	1	2.2	2.2
5.4	2.2	2.4	5.2
3.2	1.6	1.4	7.8
2.2	0.8	2.8	2.6
4	1.8	1.4	7.2
3.4	2.6	1.8	3.6
1.8	1.6	1.6	5
7	0.8	0.8	4.8
8.8	1	7.6	4.8
4.6	7.8	8.8	0.8
4.4	8	11.2	4.6
3.8	6.8	9.2	2.2
3.2	6.8	11.8	1.4
4.8	7.6	6.2	2.2
2.8	7.6	4	4.4
0.8	4	4.8	0.8
1	5.8	2.8	3.6
1.4	3	3.8	1
4.6	3.8	4.4	3.8
3	2.4	7	4.2
1.6	2.8	10.6	1.6
4.8	2.6	5.4	2.4
2.8	2.8	5.8	4.2
2.6	2	1.6	1.2
4.2	0.8	5.2	3.2
3.4	1	8.8	4
4.4	1	9.6	1.8
3.4	1	3.4	1.6
2.4	5.2	1.4	1.4
2.6	0.8	4.4	4.2
1.6	2.6	8	0.8
17.6	1.6	3.6	1
12.4	1.8	9.8	3.4
17	3.4	2	2.6
6.2	1.2	4.4	3.6
10.4	1.8	2	1.6
8.8	1	1.6	4.4
6.4	1.4	3.4	3.4
12.8	2.2	1	2.4
8.8	4	3.4	1.8
6.8	5	5.4	2
2	1.2	2.6	3.8
8.4	1.8	2	2.8
8.2	6.8	3.8	1.6
5.4	1	3.8	0.8
4.6	1.2	0.8	1.2
6.8	0.8	1.2	1.8
3.2	1	4.8	1.8
4.2	0.8	2.8	2.4
6	1.6	3.2	2
3.2	0.8	1.4	1.4
5.4	1.2	1.2	1.6
1.6	2.2	5	1.4
5.2	1.8	2.6	2
1.2	3.8	4.6	1.8
4.4	2.2	1.6	1
4	5.4	2.6	8.4
1.4	1.8	2	10.8
4	1.2	2.8	9.4
2	2	1.4	8
2.2	0.8	4.4	8
1.6	1.2	1	7
1.2	1.6	2.8	7.2
2.6	1.6	4.4	5.8
13	1.4	0.8	8
14.6	0.8	4.2	6.6
12.4	1	0.8	5.6
14.8	0.8	1.8	7
14.6	0.8	3	3.8
8.2	0.8	2.4	3.6
8.6	2.2	1.4	5
7.6	1.8	1.2	8.8
3	1	1.4	3
11.8	1.2	1	10.4
5.8	0.8	1.2	3.4
4.2	0.8	10.6	1.4
3	0.8	11.2	5.8
9.8	0.8	4.4	2.6
2.8	7.8	6.2	1.2
6.8	9.2	6.6	4
7.2	6.2	7	4.2
6.6	6.4	6.8	5.2
6.6	4	5.4	1.8
8.8	4	2.8	5.8
3.4	2	2.8	3.8
2	3	1	1.2
5	2	2.4	4
1.6	5	8	2.6
5.4	6.2	1.6	5
3.2	0.8	1.4	2
2.8	1.6	4.6	3.6
2.8	1.4	0.8	1.2
2	0.8	3.4	4.2
2.2	1.8	3.8	5.8
1.8	0.8	4.4	3
5.2	1.2	1	0.8
1.4	5.6	1	1.2
1.4	3.8	2.2	1.2
2	5	4.8	6.4
2	2	2.8	3.2
3.4	2	5.2	0.8
3.4	8	2.4	2
1.4	3.8	2.2	2
2.2	2	5.6	1.8
1	2	6	0.8
1	7	5.4	1
1	6	2	6.6
17.4	1	0.8	2.8
16.2	1	2.4	3.4
15	1	1.6	1.8
11.8	0.8	4.6	4.2
13.8	3.4	3.2	1.2
11.4	1.4	0.8	2.2
10.4	0.8	1.2	3.4
7	5	2.4	5.4
7.8	2	0.8	0.8
5.8	1	0.8	2.6
8.2	0.8	1.2	1
7	0.8	0.8	1.6
3.8	2.2	3.2	1
6.4	2.6	2.4	6.8
6.8	1	4.6	1.4
3.2	3.6	5.6	2.2
3.4	1.2	3	0.8
3.2	3.8	5.4	1.4
3.4	0.8	1.6	2
6	2	0.8	3.2
3.2	4.4	1.6	1.6
5.6	0.8	3.8	2.4
1.2	2.6	1.6	0.8
3	2.4	1	1
4.2	2.8	1.8	1.4
4.2	1.2	2.2	2.6
2.6	0.8	0.8	2.8
1.8	1.2	3	1.2
0.8	1	2	1
5.2	0.8	1.4	4
3.2	1.6	0.8	3.2
1.6	0.8	1.8	4
1.4	0.8	2.8	2
1.2	0.8	1.2	4.4
4.2	5.8	2	1
2.2	5.6	2.4	1.4
3	7.4	0.8	3.4
2	3.4	1.4	0.8
1.8	2.6	1.2	4
1.2	3.8	1	2.4
11.2	1.6	10.4	1.4
8	2	11.2	2.4
10.6	1	11.2	2.4
8.6	8.2	11	1.8
4.8	5.4	6.2	1.2
7.6	1.8	8.6	0.8
7	3.6	6.6	1.6
3.6	2.2	4.4	1.6
5.2	6.4	8.2	1.6
5.4	4.8	2.6	1.4
8.2	2.2	10	1.2
10	0.8	4	1.4
2	1.4	3.4	1.6
1.8	3.2	4.6	0.8
2.4	1.2	4.4	2
1	2.6	3.8	0.8
4.4	1.6	3.4	2
1.4	3.6	1.8	1.2
10.2	6	0.8	1.4
9.8	1.2	2.2	0.8
2	3	3.8	0.8
9	0.8	8.4	0.8
5	1.4	1.6	11.8
3	2	2	9.2
2.6	1.2	4.4	9.2
1.2	1.6	1	10
3.8	0.8	2.6	5.4
1.4	1.4	2	12.2
1.4	0.8	1.6	5.8
2.4	7.6	2.2	8.6
7	3.6	1.4	10.8
4.8	2.2	2.2	5
2	0.8	3.2	5.6
2.2	5.6	1.4	4.4
4.2	2.6	3.2	7.2
2.4	0.8	2.8	7.4
1.6	1	1.6	3.8
4.4	1.6	0.8	3.2
1.8	4.6	2	4.4
2.2	1	0.8	3
1.6	4.4	1.4	3.4
1.8	1.2	11.6	4.8
16.8	2.6	11.4	3.2
13	3	7.6	4.2
6.2	2.2	8.4	2.4
7.6	1.2	5	8.4
9.4	1	11.8	3.2
3.4	1	4.4	2.6
2.4	2	6.8	2
3.6	2	10.6	5.4
9	1.8	4.6	1.4
4.6	1	11.4	2
2.6	1.2	11.8	1.4
2.6	1	9	2.4
1.4	1	10	1.4
2	0.8	7.8	2.2
1.2	1.4	5	1.2
3.2	2	3.2	9.4
2.2	1.8	4.4	2.2
1	2.4	4.2	1
4.6	1.2	3.6	0.8
1	0.8	3.4	1.6
2	6	3	1.4
2.8	5	6	3.8
1.2	6.2	4.6	1.8
2.2	2.8	3.4	8.2
3.4	2.2	2.6	3.2
1	8.4	1.8	4.6
5.8	1.6	1.4	5.6
2.2	1.4	2.6	2.2
4	2.8	0.8	1.2
2.8	4.4	8.6	2.4
1	1.4	8	0.8
1.2	0.8	2.6	3
2.2	1.6	2.4	2.6
1.2	3.8	1.8	3
1.4	1.8	2.8	3.4
17.2	2.2	7.8	3.8
15.6	1.2	1.6	4
12	1.8	0.8	1.8
15.6	4.2	6.4	2.2
18	4.6	2.8	5.8
6.6	1.2	8	3
8	1.8	2.4	1
9.6	0.8	4.6	4.2
8.4	1.8	1.8	2.4
8.2	7	1.8	2.4
4.8	1	5	2
7.4	1.4	2	1.2
3.2	0.8	6.2	3
6.8	1	7.8	3
9.4	0.8	0.8	1.6
4.2	5.4	5.2	1.4
6	2	4	1
2	2	0.8	2.2
3.6	1	1.2	5.8
2	2.2	5.4	1.4
5.2	1.4	0.8	3
6.8	1.2	2.2	2.2
1	0.8	2.6	6.8
3	0.8	3.8	2.4
2.4	1.2	1.6	2.2
1	0.8	3.4	0.8
2.2	1	2.4	1.6
5.2	1.2	0.8	1.2
2.6	1.4	1.2	1.6
3	1.4	1.2	0.8
3.2	0.8	1.4	1.4
4.6	1.4	4.6	0.8
1.6	2.4	6.4	1.6
1.2	0.8	3.8	4.2
2	1.6	0.8	2.2
2.2	1.4	4	1.2
2.4	2.2	5	1.2
1.2	2	1.2	1.6
14.8	1.6	1.2	4
12	1.8	1	3.4
14.4	2	4.2	3.4
10.8	0.8	1.8	0.8
12	1.2	1.2	1
9.6	1	1.4	5
13.6	4.8	2.4	4.6
7.2	4.4	2.2	4.2
6.4	3	1.4	2.8
4.4	4.6	1	1
2.8	1.8	2.6	2
7	4.2	1.6	3
2	3	3	3.2
3.6	3	0.8	2.6
3.4	4.4	1.2	1.6
2	1.2	2.6	1.4
1.8	1	2.2	2.2
2.8	1.2	1	2.6
2.2	0.8	1.2	0.8
2.4	4.4	1	2.8
2	1	1.2	2
1.8	3.2	0.8	1.6
2.2	2.2	0.8	1.4
3.6	2	8.8	2.4
0.8	2.8	9.4	1.2
3.4	0.8	7.8	3.8
4.6	2.6	9.4	2.6
2.4	1.4	8.4	2.8
5.8	0.8	7.4	0.8
4	1	8.4	1
2.4	1.2	9.8	1.4
3.2	0.8	5.8	0.8
3.2	1.6	10	2
1	0.8	4.8	2.6
1.2	1.4	5.6	1.4
3	0.8	4	1.6
2.4	0.8	8.8	1.2
4	0.8	6.2	0.8
1.8	1	4.6	11
0.8	1.2	3.4	10.2
1.2	2.6	3.4	10.2
1.6	1	8.8	9.6
1.4	0.8	2.6	10.8
17.4	1.8	8.4	6
13.4	1.8	6.4	7.8
12.6	0.8	1.6	4.4
10.4	1.6	2.6	4.2
15.2	0.8	5.8	8.8
7.6	1	4	4
6.2	1	6	5.2
6.8	0.8	3.4	6
9	0.8	2.2	12.2
4.4	0.8	5.4	6.8
4	3	9.8	6.8
5.8	1.4	2.2	3
2.8	2.8	5.4	4
1.4	0.8	3	5
5.8	1.2	5.2	6.6
5.2	1	4.4	2.6
3.4	2.4	1	3
8.4	5.2	6.2	8.2
2.4	1.4	4.4	2.4
3.4	5	3.6	3
2	1.8	5.4	5.2
2.8	5.4	5	4.2
0.8	1.2	1.2	2.2
4.4	0.8	1.4	8.8
2.4	5.4	1.8	1.6
3.8	1.8	2.2	10
0.8	1	2.4	8.2
2.8	3	8.2	3.4
3	4.2	1.4	1.6
4	2	0.8	3.4
2.2	3.4	8	1.8
2.8	0.8	3	2.8
2.4	0.8	5.4	3.6
1.8	1.2	1.4	4
17.6	1.2	3.4	3.4
16.4	2.8	1	5.2
15.4	1.6	2.2	0.8
14	1.4	4	1
12.2	2.2	0.8	2.8
15.4	1.6	5.8	4.4
17.6	4.6	1	4.2
11.8	2.2	2	1.4
8.2	5.6	2.2	1.4
10.2	1	1.6	5
10.6	0.8	2.8	1
6.8	1	6.6	3.6
6.8	3	2.2	3.4
12.6	0.8	3	1.2
11	3.4	1.4	2.2
7.8	2.8	1	2.6
7.2	0.8	1.8	1
2.6	3	3.8	1.6
3.2	2	4.4	1.2
8.6	2.6	3	2.4
7	1.6	2.8	8.6
1.8	1.2	3.2	0.8
9.2	1	4.2	3.6
3.2	1	1.2	1.2
2.4	1.6	1	2.6
7	1	2.8	3
3.8	2.2	1.6	4.6
1.6	1.6	1.6	1.8
1.8	0.8	2.6	1.2
2.4	0.8	1.2	5.6
3.6	8.8	0.8	5.4
6	8.2	1.2	7.6
6.8	4.6	0.8	3
1.4	7.6	10.8	4
2.4	2.8	11.4	2
2.6	3.8	6.8	0.8
2.4	3.4	6.2	3.8
2.8	1	6.4	2.6
3	1.6	5	3.4
1.8	4.2	7.2	2.2
3.6	8	3.4	2.8
3.2	8.8	2.8	2.4
1	4.2	2.8	1.2
0.8	1	2.8	2
17	7	4.4	1
14.8	5.4	6.8	0.8
14.4	2.8	5	4
16	3.4	2.8	3.4
7.8	2.6	2.4	0.8
11.4	0.8	1.8	1.6
10	1.6	1.2	2.6
9.8	2.6	0.8	1.6
8.8	1.4	2	1.4
5.8	0.8	3.6	0.8
9.2	2.2	1.6	1
2.4	2	2.2	2
4.6	3	2	5.2
5.4	1.4	1.6	6
3.4	0.8	2.2	3
2	1.8	2.6	0.8
1.2	1.8	6.8	4.2
2.4	3	1.4	2.4
3	1	0.8	4.2
1.6	1	4.4	1
1.6	3.6	1.2	2
1.6	4.6	2.2	1
2.6	1.4	1.6	5.8
5.2	2.2	3	0.8
2.6	3	3	1.6
4.4	0.8	2.2	4.8
2.6	5	2.6	1.4
4.8	1.2	6.6	1.6
6.2	1.6	2	3.2
2	3	2.6	1.8
6	1.8	3	1.4
3.2	0.8	1.4	1.4
1.6	2.2	1	1.2
3.2	1	2	3.6
1.2	3	4.8	2.8
2.6	1	1	1.6
2	1.8	1.8	1.4
2.2	2.4	2.2	1.6
1.8	0.8	1.2	1.6
2	1.2	3.6	5
3.8	1.2	2.2	2.6
2.2	0.8	2.8	1.4
1.4	1.2	2.4	0.8
1.2	0.8	2	3.2
10.2	5.8	0.8	1.6
11	4.6	1.4	3.6
8.6	7	1	1.4
7.8	5.8	0.8	1.4
10.6	3.4	11	3.8
10	9.2	10.4	2.2
8	4.8	8	2.8
13.8	3	6.4	3
10.6	2.6	11.2	1.2
7.2	4.8	4.2	3
5.8	3.8	7	1.8
6.2	1.2	6.4	0.8
2.6	0.8	9.4	2.6
2.8	0.8	11.8	2.4
5.2	1	5	0.8
5.6	0.8	5.4	1.6
6.6	5	5.2	1.8
2.2	1.8	10.6	2.8
2.4	4.2	3.4	1.2
5.2	1.8	3.6	1.2
3.4	1.8	9.6	0.8
2.2	3.2	8	1.8
7	2	4.8	1.2
1.4	0.8	4.8	1
6	2.2	5.4	0.8
1	1.8	5.4	1.2
1.6	2.4	5	1
4.6	1.4	3.4	11.6
1.8	3.4	2.2	10.4
4	0.8	2	10.4
3	2	2.6	12
3.2	4.2	4.4	5.6
5.2	1.8	3.4	6.4
1	1.6	7.2	7.6
5.2	1.2	2.4	7.4
4.4	1	3.8	8
6	0.8	2.6	4
4.6	0.8	2.2	4.4
5.6	0.8	9.8	5.4
5.8	3.6	3	3.8
6.2	1.6	2.2	7.4
4.8	2.8	1	5.6
5.8	3	4	5.2
2.6	1.6	3	7.4
3	2.2	7.4	3.6
2.8	1.2	2	7.6
2	1.6	5	6.4
1	1.4	5.6	8.8
17.4	1	2.8	3.6
14.4	1.4	5.4	2.6
11.8	2	0.8	2.4
16.2	1.4	4.2	3.4
14.4	1.8	1.6	2.2
9.2	1	4.4	3.4
13.4	0.8	3.8	2.2
5.8	1.4	4	7
12	0.8	3.6	5.2
11	0.8	5.6	2.2
5.8	1	2.8	2.4
6.8	1	0.8	4.2
7.8	6.8	4.2	5.4
12.2	7.6	0.8	1
3.4	5	4.2	9.8
2.4	4.8	3.4	7.8
2.4	4.8	4.6	1.4
10	4.6	2	2.6
2.2	5.4	1	1.6
2.4	7	4.6	6.6
3.4	6.4	1.8	1.6
2.4	3.6	2.8	3.2
2.6	2.2	0.8	8.4
3.6	6.8	2.4	2.2
4.6	8.2	1.2	1.8
2.2	1.2	1.2	5
1.8	4.8	0.8	4
3.2	1.6	5.6	1.8
2.4	1.2	6	0.8
6.2	4	4.2	1.2
2.2	1.8	2.8	5.4
2.6	4.8	6.4	6.8
2	0.8	3.4	8
0.8	5	3.4	1.8
1.2	2.4	10.2	2.4
5.2	1.4	7.8	2.6
4	0.8	6.4	2.2
0.8	1.4	2.2	8.4
18	2	5	1.6
14.4	2.8	5	2.8
16.4	4.6	7.8	5.8
12	1.2	5.8	2
6.4	0.8	9.2	6
9.8	1	2.2	1.2
9.8	1	8.6	1
6.2	2.2	2.8	5.6
6.2	2.8	6.6	2.2
13	1.2	8.4	2
10.6	1	3.2	3.2
8.6	3	3.2	4.2
1.6	1	3.6	0.8
10.4	1.8	9.2	3.2
6.4	2	8.2	2.2
10	1.2	1.6	1
1.6	1	5	1.4
9.2	3.6	1	4.4
4.4	2.6	1.2	3.2
3.2	1	3.8	2.4
1	1	6	1.8
2.2	2.4	1.4	7.6
3.2	1.6	3.4	5
2	1.8	4.6	2.8
2.8	1.2	5.6	6
1	1	0.8	2.6
2.4	1	1	1
0.8	2	4.6	4.6
1.4	3	0.8	3.6
2.6	2.4	1.2	0.8
13.6	1	5.4	2.4
17.8	0.8	5.6	3.4
11.8	1.2	2.8	3.8
12.6	0.8	6	3.8
16.8	1.2	2.8	2.8
11.2	0.8	1	3
14.8	8.4	1.6	0.8
7.8	4.8	4.4	4.6
9	4	2.8	3.6
5	3.2	6.4	1.6
11.6	1	5.4	4.2
4.2	3	3	3
2.6	1	4.4	1.2
5.4	0.8	1.2	1
1	3.6	2.8	1.2
2.4	0.8	5.6	3
7.6	2.2	1.2	0.8
2.8	1.2	1.6	1.4
3.4	2.6	3.4	1
1.8	1	1.4	1.4
4.8	6.2	0.8	2.4
2	0.8	2.8	2
1.2	0.8	4	2
2.4	1.2	1.6	3.8
1.6	2.6	3	2.8
3.8	1.2	2.2	1.6
4	3.2	2.2	0.8
2.6	1	0.8	2.6
1.8	3	2.4	2.8
1.6	1.8	2	1.4
16	3.4	0.8	2.2
17.2	1	0.8	1
7.4	3.4	0.8	1.2
12.8	2.2	0.8	1.6
4.2	1.2	11.4	2.4
4.4	2.2	11.2	0.8
9.8	1.2	9.2	1.2
5	0.8	7	1.4
6.2	2.4	7.8	0.8
4.6	2.4	4.8	0.8
1.8	1.2	3.8	1.6
5	2.6	5.8	10.8
2.4	3.4	3.8	9.8
7.8	1.2	9.6	9.2
4.4	1	3.4	12
3.2	4	3.2	8
2.2	1	4.6	11.6
7.2	1	9.4	7.2
3.2	2.2	3	12
1.4	1	1.4	9.6
4.6	2.4	2.8	10.6
1.4	3	4	5.4
2	1.2	2.6	6.6
13.6	1	6.4	6.4
16	2.4	2.6	12.2
11.4	1.8	1.8	8.4
11.2	0.8	3.4	9.2
18.2	1.6	8.4	4.4
9.6	2	3	5
6.2	1.8	5.6	5.4
4.4	0.8	4.4	4.4
4	0.8	1.2	3.2
8.6	1	5.6	7.8
4	0.8	2.6	6.2
5	0.8	5	8.4
2	0.8	1.8	4.6
11	6.4	3.4	6.6
9.8	5.6	1.6	4.2
1.8	4.2	4.4	2.2
2.8	3.2	2.6	4
9.4	1.6	2.8	6.8
3.8	1.6	3.2	10.8
1.6	1.4	2.8	2.2
3.4	2.8	4.8	2.4
3.6	0.8	2.8	10
7	2	1.6	3.2
3.4	1.6	5.4	5.2
3.8	1.2	2.6	6.2
6.4	0.8	1.4	1.8
2	1	1.2	3.2
1.4	1	2.8	1.6
2.4	0.8	2.8	4.2
4.6	2.4	2.8	5.6
2.6	2	1.2	3.6
1.2	1.6	1.6	1.6
2.8	1.2	4.6	9.4
4.6	0.8	4.2	2.6
3.6	0.8	2.8	1.6
3.8	0.8	3	4
1.8	4.4	2	5.8
2.4	2.8	1	0.8
4.2	1.2	1.6	2.4
3	3	1.2	7.6
2.4	2.6	11	1.8
1.8	2.2	8.8	1.4
1.6	0.8	8.8	1
18.2	1	4.8	3.6
9.6	4.4	4	1.2
7	3.2	3.6	4.6
8.2	0.8	3.4	1.6
5.4	2.4	4.2	8.6
3.4	1	6	9
5.4	2.4	1.6	4.2
3.8	2.6	1.8	1.4
1.6	1.6	8	1.6
2.4	1.6	1.6	6.2
8	1	2.8	2.2
3	2.6	8.2	0.8
1.8	0.8	3.4	3.6
2.6	1	1	6.4
7	8.4	2.2	1.4
6	4.6	1	1.2
5	7	7.6	1.4
5.4	8.2	2	1.4
1.6	5	3.4	2.4
1.4	7.2	2	2.6
5.6	4.8	2.6	1.8
2.6	1.6	1.6	2
3.6	3	3.6	3.8
2.6	8.6	1.8	0.8
1.8	1	3.6	2.8
0.8	1.2	2	6.4
1.2	2	3.8	2.4
14	1	3.8	1.8
17.2	3	1.8	2.8
10.6	1.4	2.6	6.8
12.4	8.2	0.8	3.8
13.2	2.2	3	2.4
16.4	0.8	1.4	1.6
16.4	6.4	2.2	5.6
6.2	4	2.2	2
4.6	2.4	1.4	1
6	1	0.8	2.8
3.2	2.8	12	2.4
2.2	4	8.4	1
2.6	0.8	11.8	1.2
1.8	5.8	6.2	3
4	2.2	11.6	1.8
3	0.8	7.8	0.8
2.8	1.8	6.4	4.8
2	0.8	9.8	1.2
8.6	2.8	6.6	1.4
3.8	1	8.2	2
3.6	2	7	4.2
3.4	1.2	5.8	2
1.2	4.8	10	4.4
4.2	1.2	10.6	4.2
2.4	1.6	10.2	3.2
4	1.6	8.6	2
2.8	1.6	3.4	2.4
1	1	4.6	2.4
3.6	0.8	4.2	3.6
2.4	1.4	2.2	3.8
1.8	0.8	3.6	3.6
15.4	0.8	2	1.4
13	1	2.8	1.4
17.8	1	2	1.8
12.6	1.2	3.2	1
12.2	1.2	0.8	2.2
10.8	0.8	0.8	3.2
15.6	0.8	2	1.6
17.2	1	2	0.8
12	1.2	3.4	1.8
6	0.8	3.2	1.8
7.8	1.4	0.8	1.2
6.6	0.8	0.8	2.4
6.2	0.8	0.8	1.4
5.2	6.8	3.6	1.8
4	6	6.2	0.8
4.8	5	2.8	1.2
2.4	4.4	4	1.2
7	8	5.6	1.2
9	3.2	4.6	1.2
5	4.6	2.2	7.8
10.4	3.4	3.8	9
10.4	6	5.4	7.8
3.4	6.8	0.8	7.2
1.2	4.4	1.4	9.4
5.2	9	3.2	8
5	3.8	3	7.2
4.6	2.2	1	5.8
3.2	1.2	4.4	8.2
3	1.8	4	5.6
3.2	2.4	1.4	4.8
3	1.2	3.2	10.2
1.4	1.8	2.6	5
2.8	5.2	1	6.6
4.2	5.8	1.4	9.6
3.8	1	12	4.2
3	1.4	8.4	8.4
1.6	1.2	7.6	5.6
17.8	1.2	7.8	9
14.4	1	4	5.6
16.2	1	4.8	8.6
15	4.4	3.2	3.6
16.2	0.8	10.8	11.8
6.8	2.6	3.8	2.6
7.8	1.8	6.2	4
11.6	2.4	2.2	6.8
9.6	1	2.8	2.6
13	3.6	1.6	4.4
3.4	2	3	8.2
7	1	3.8	3.2
3.8	2.4	7	4.8
3.8	5.6	0.8	6.2
5.2	1	5.2	6.2
5.6	0.8	0.8	1.6
5.4	2.4	7.6	4.2
10	2.6	1	6.4
4.6	1.4	1.2	4.2
3	3.2	4.2	4.2
7.2	2	6.2	9
4	4.2	3.8	4.2
3.2	1	1.6	2.6
7.4	2.2	2	2.2
6	1.4	2	8.2
1.4	1.6	2.8	2.8
2.2	1.4	4.6	1.6
1.4	2	2.6	1.4
3.2	2.2	8.2	2.8
2	0.8	1.2	1.4
2.6	1.4	3.4	0.8
3	1.6	1.4	5.6
4.2	1	1.2	1
0.8	0.8	0.8	4.2
2.4	8.4	4	6.4
2.8	5.2	7.6	1
1.2	6	5.8	1.2
2.6	4.2	2.2	5.2
17.8	5.2	1.6	2.2
17.4	6.4	1.8	7
15	4.2	1.4	0.8
6	2.8	1.6	7.4
7.2	5.4	4.2	6.4
1.8	4.2	4.4	3
4.6	2.4	3.8	4.2
10.2	2	1.8	1.8
1.8	4	5.2	1.2
5.2	0.8	0.8	2.4
1.8	4.2	5.2	2.4
2.6	0.8	2.2	7.2
4.8	0.8	1	1.6
2	4	2.6	1.4
4.8	1	1.4	1.8
4.2	1.2	4.8	2
2.2	1.4	6	7
4.4	1.4	3.4	4
3.2	2.4	1.2	3.6
1.8	1.2	1.8	2.2
4	4	1	2.6
2.8	1.6	2.6	1.6
2.4	2.2	1.2	4.8
2.2	2.2	1.2	3.2
2.6	2.6	0.8	4.2
2	1.2	1.2	2
3	1.2	1	3.8
2.2	2.2	1.4	2.2
0.8	3.4	3.4	1.4
18	0.8	2.4	1.4
15.8	1.2	2.4	2.2
14.8	3.4	2	2.8
11.4	4.6	1.2	5.6
13.8	1	1.8	2.8
14	3.2	1.4	2.6
7	1	1.2	2.8
10.6	0.8	0.8	6.2
7.2	0.8	9.6	1
9.2	1.6	11.8	2.2
3.2	4.2	8.8	1.2
6	3	11	1.2
6.4	3	11.6	3
7.8	1	11	5.6
3.2	2.6	8	3
5.2	2.4	9	2.2
7.8	1.2	7.6	2.6
6.8	0.8	7.6	0.8
1.6	1.2	7.4	4.4
1.8	5.4	4.6	5.2
6	3.8	8	1.2
5.4	5.4	5.2	2.4
5.6	3.6	5	1.2
2.6	7.6	4	1.4
1.2	3.6	6	4.6
3	2	9	1.4
1.4	1.8	6.2	4.6
2.4	1.2	4.2	2.8
2.2	0.8	8.2	1
1	3.6	5.2	1
8.8	1.2	3.2	0.8
8.6	2	3.4	3.2
9.6	2.4	1.2	2.2
4.8	1	3.8	1.6
3	1.2	4.4	3.2
3.4	2.6	1.6	2.8
2.8	0.8	1	3.2
6.6	3.6	1	3.4
5.8	1	1.8	1.8
4.6	1.2	1.2	1.8
1.8	1.2	1	1
5.4	5	6	1.4
6	2.4	4	2.8
1.6	0.8	3.2	1.2
6.2	1.2	1	1.8
1	1.2	3.2	2.4
2.8	1	3.2	1.8
3.4	1.6	3	1.2
1.4	2.6	4	2
2.2	0.8	2.4	1.4
1.2	3.2	3.4	1.8
5.2	1.2	2	1.6
1.4	1.8	4.6	1.6
3	1.2	4.2	2
3.4	1.2	1	0.8
2.6	0.8	1	1.8
1.4	3	2.8	1.6
2	0.8	4.4	1.4
0.8	0.8	3.4	1.8
17.4	0.8	3.8	1.2
15	3	4.4	1
14	1.4	2	12
15.4	1.4	1.6	12.2
18.2	1	4.2	12
11	1.2	2.8	10.4
13.4	2.4	1	8.2
7.6	1	1.4	9
15.6	3.2	0.8	10.8
7.4	1.6	1.4	11.2
7	2	1.8	8.6
5.6	0.8	1	9.2
5.8	0.8	3.2	8.4
5.8	0.8	2.2	9.8
2.6	1	2.4	8.4
4.6	8.8	2	9.8
4.2	2.4	0.8	4.6
2.2	9.2	2.8	5
9.2	4.8	1.4	4.6
0.8	4	1.2	8.2
5.4	1.2	1	7.6
1.8	2.6	1.8	6.6
5.8	1	3	8
5	4.6	0.8	5.4
1.2	9.2	1.2	11
5.4	1.4	2	3.8
4	1.6	1.8	8.8
2	0.8	12	6.6
2.6	1	9.6	2.6
6	2.6	11	3.2
4.8	6.4	8	6.4
3.2	5.2	4.4	1.8
1.8	1.4	8	5.8
4	1	7.4	10.4
3.4	2.4	7.6	4
1.8	1	4.2	7.6
2.6	0.8	6.8	3
3.4	6.2	2.8	1.4
2.4	3.2	6.8	1.4
2.2	1.8	2.8	2.8
1.8	1.6	5.6	1
2.2	1	10.2	1
1.4	1.4	4.8	0.8
1	1.2	3	2.4
12	1.8	11.2	2.8
17	4.4	3.2	2.2
12.2	0.8	2	1.8
9.2	2.4	2.4	6.4
7.2	1	9.2	4.8
7	1.8	1.6	4.4
6.4	1.2	3.2	2.2
6.8	0.8	3.4	1
14	2.6	2	7.8
8.2	1.4	4.4	1.2
5	5	2.8	5
5.4	2.2	3.2	2.8
4.8	0.8	5	7.8
4	1	4.2	3.2
5.4	0.8	2.2	1
2.8	1.8	8	3.2
2.2	2.2	5.2	3.2
3.8	1.8	4	1.2
4.6	1.4	0.8	1.8
1.4	1	0.8	8.6
7.2	1.6	2.8	5.6
2	1	2	2.2
3.8	0.8	3.4	2.8
6	1.6	0.8	2.2
1.4	0.8	6.6	0.8
1.6	1.2	2.6	8.6
4.4	1.6	3.2	3.2
9.6	1.2	3	8.6
1.4	1.6	1.4	6
1.4	1.4	1.8	7.2
3	0.8	1.8	0.8
2.8	1.8	1	1.4
1.8	6	4.6	2.6
2.6	4.4	0.8	3.2
1.8	6.2	1.6	4.2
6	3.8	3.6	2.4
2.8	6	1.2	2.6
6.8	5	1.4	1.2
3.6	3.2	2	2.6
4	3	0.8	2
1.8	6.6	3	1
4.2	1.6	4	2.4
1.8	4.6	1.8	1.6
2	1.2	1.2	5
5.2	3.4	2	6.2
2.4	1.4	2	1
2	3	1.6	1.6
2.2	0.8	1.4	4.2
1	1	1	3
3	1.2	0.8	6.2
1.2	1.2	2.4	2.4
2.6	2.2	2.4	3.4
1.2	3	1	2.2
17.2	2	1.2	5.6
17.8	4	0.8	4
15	0.8	11.2	1.4
11	1.2	10.4	6.2
7.4	1.4	9.6	2
5.6	0.8	8.2	1.2
9.2	4.2	10.8	5.2
7.6	1.2	7.6	1
9.6	0.8	4.4	2.8
9.8	4.8	5.2	4
5.8	1.2	4.2	5.2
4.6	4.2	4.2	3.8
5.2	1.4	6.6	1.2
3.8	1.6	9.6	2.6
11.4	3.6	4.2	6.4
6	0.8	4.8	0.8
4.2	1.4	3.2	2.6
5.6	0.8	5.6	1
7.4	0.8	3.2	3.8
1.2	1.8	3	2.8
2.4	2	11.8	1
9.6	2.4	2.4	6
3.2	0.8	3.8	2.6
3	1	3.6	4
8.4	0.8	3.4	1.2
2.4	1.8	2	4
0.8	2	2.2	3
3.6	0.8	3.6	1
2	0.8	3	2.8
1.2	1.4	1.6	4.8
1.8	1.4	5.6	3
2.2	6.2	7.4	4.6
4.8	3.8	0.8	3.8
2.6	8.8	2.8	1
2.2	2.8	2	1.6
4.6	5.8	1.2	4.8
4.2	5.2	1.2	0.8
4.6	1.6	2.8	2
4.2	6.6	2	1
3.8	2.4	2.2	1
4.6	3.6	4.2	4.2
1.4	2.8	3	1.6
1.2	0.8	1.6	3.8
3.6	8.8	2.6	0.8
2.4	2.2	5.2	1.6
3	1.8	0.8	0.8
1.6	7.6	8	2
1.2	1.6	3.6	1.8
0.8	0.8	0.8	1
17.2	3.4	6.8	1.6
17.6	1	2.4	1.4
16.8	1	4.2	2.6
13.2	6.8	4.8	1.8
11.8	1.4	1.2	1.6
12	1.4	4.8	1.8
7.4	1.8	5	1
13.6	1	1	2
7.4	1	4.8	1.4
5.6	1.8	2	11.8
12.6	2.8	4.6	11.8
5	2.2	1	12
4.4	5	3.6	11.2
13.4	2	4.2	10.6
5.8	0.8	1.6	5.8
6.6	1	2	8.8
4.8	1	2.6	6.4
2.2	0.8	0.8	10.6
6.4	2.4	0.8	6.4
4	1.6	3.2	5
2	0.8	1.6	11.6
0.8	0.8	5	5.4
9	0.8	5.4	4.6
2.2	1.6	4.4	8.2
4.8	1	2.6	8.4
6.4	0.8	2.8	11.8
1.2	0.8	2	5.2
1	1.2	2.2	3.8
2.8	0.8	1.4	6.6
3.8	7.6	0.8	5.6
1.8	8.4	0.8	2.6
1.2	5.6	1.8	3.2
1.6	5.4	2	7.6
5.8	5	2.8	3.6
1.8	1	1.8	2.4
3.4	1.6	0.8	4
4.6	5	1.4	5.8
1.8	1	3	8.8
3.2	2	1.2	8
2.8	1	0.8	7
1	3	2.6	3.2
1.4	1.6	1.6	2.6
17.2	2.4	1	4.8
13.8	2.2	1.2	2.2
16.6	1	10.6	3
11	2.8	8.8	2.2
13.8	3	8.6	1
10.2	1.2	7.4	4.4
12.8	1.6	10.2	1.8
12.2	1	8.4	5.2
6.4	2	11.6	1.6
5	4	9.4	1.8
4.4	0.8	7.6	3.8
3.8	3.2	4.6	1.6
3.4	5.6	5.8	0.8
4.6	1	4	3.2
6.6	2.2	5.6	1.4
8.6	0.8	4.8	2.2
9	2	5.6	4.6
5	1.4	3.6	2.2
4	1.6	3.4	2.8
3.2	1.8	11.4	5.2
2.8	1.4	4.2	9.6
5.4	0.8	3.6	1.8
1.2	2.6	7.6	7
1.8	1.6	3.6	3.6
4	1.6	2.8	2.6
1.8	1.8	2.6	2
2.4	1.6	1.8	2
5.2	1.4	3.4	5.8
2.4	2.6	0.8	2.8
1.6	3	8	1.8
2.2	0.8	1.6	1.6
2	0.8	4.8	1.4
4.2	0.8	1.2	3.2
4.8	0.8	1	1
2.8	0.8	2.8	6.6
1.8	1.2	1.6	4.6
3.8	1	2.2	7.8
3	0.8	4.6	2.8
1.2	4.2	3.4	6
1.8	4.8	2.8	2.6
16.6	1	1.6	5.4
8.8	6.2	6.4	1.2
6.2	1.4	1.2	2
10.4	8.2	4.2	6.6
12.6	3.6	1	7.2
8	1.4	1.2	1
3	2.4	4	4.4
11	3.4	4.6	1
6.6	3.4	5.2	2
2	1.2	2.4	4.4
9.2	2.2	2.2	3.2
3	2.6	5	3.8
1.6	3.6	4.2	5.4
4	3	2.6	1.2
1.4	1.2	3.2	2
1.8	1.4	2.2	1.4
2.4	1.4	6	3.8
4.2	3.2	1.8	4.8
3.6	6.2	2.6	3
3.2	1	4.6	1.2
5.2	0.8	2.8	3
2.2	0.8	2.2	5.4
3.4	1.4	0.8	1
1	1.2	1	5.8
3.8	3.6	0.8	5.2
2.2	0.8	3.4	2.2
2.6	2.8	1.2	2.8
4	1.4	2.4	3.2
5	1.2	3	1.4
1.4	1	4.4	2
2.2	1	0.8	1.6
3.8	1	3.2	1
1.8	1.4	2	2
4.4	1	1.6	1.8
2.4	1.2	1.8	4.6
1	1.6	1.8	5.4
2.2	1.2	0.8	2
3.4	1	11.2	2.8
1	1	10.2	1
2.4	0.8	6.8	2.2
2.2	8.4	6.2	1.2
2.4	6	9.2	3.8
2.6	8.4	9.4	4.8
0.8	3.8	3.4	4.6
12.2	4.2	5.4	0.8
7.4	2	4	2.6
5.8	1.6	9	2.2
2.6	3.2	3.8	1.8
3.4	1	8.2	3.6
9	1.2	6.4	1.6
2.6	4.2	2.4	1.6
9	3.2	2.4	2.8
1.4	7.6	4.4	2.6
2.4	0.8	1.2	1
1.8	1	4.6	2.4
1.6	1.6	2.2	0.8
2.2	2	1.4	1.2
4.2	2	9.8	1.2
3.2	5.2	2.4	0.8
1.6	0.8	6	2
1.2	1	1.6	2
3.4	0.8	3	2.4
2.8	1	1.2	1
2	2.2	3.2	0.8
1	0.8	1.4	1
18	1	5.8	1.2
14.8	1.6	1.4	1
18	0.8	1.6	1.6
15.8	1.6	4.6	0.8
8.6	2.6	7	8.2
5.6	1	2.4	10.2
5.6	1.8	5	8.8
4.8	1	4.6	6.4
7	1.4	3.8	9.2
3.8	2.8	1.4	6.2
3	0.8	2.8	10.8
2	2.4	4.8	11.6
3.6	1.2	2.6	9.6
5	2	2.2	7.6
2.6	1.8	2.4	8.6
5.2	0.8	2.2	5
2.8	4.2	1.8	4.8
3.6	7.2	1.4	6.4
3.4	5.6	2.2	7
3.2	1.2	1.8	4
1.4	3.8	2	8.2
1.2	3	2	3.2
4.6	3	4.4	2.8
1.6	1	4	3.8
4.6	1.2	2.6	6.2
6.2	1.6	4	2.2
3.4	0.8	1.6	3
3.4	4.4	1.6	9.4
4.2	2.2	1.2	10.4
1.8	1.2	2.4	2.4
1.6	1.2	1.2	2.2
2	1.2	3.2	2.8
1.8	5.2	2.8	3.8
2	2.4	1.4	1.2
14.6	0.8	1.2	4.2
8.6	3	1.4	5.2
10.4	0.8	1	1.6
6.4	0.8	1.2	7
8.8	1.2	10.2	1.8
3.8	6	10	3.4
5.8	0.8	5.6	8.6
4.2	0.8	6.2	10.2
5.4	1.4	5.6	2
4.8	2	9.8	7.2
1.4	3.4	9.6	8.6
3.6	4	5.8	5.4
6.6	2.8	8	0.8
3.4	1.8	9	3
8.2	2.4	10.8	1
2.6	4.4	5.2	3.6
2.8	0.8	9.8	1
3.2	0.8	3.2	1
2.6	1.6	4.8	8.2
4.4	0.8	8	8.8
5	2	6.4	8.4
3.2	2	4.4	5
5	2	5.2	1.8
2.8	1	1.6	5
1.6	3.8	2.4	2
5.4	1.6	1.4	8.6
3	0.8	3.2	6.2
1.6	1.4	1.8	6.6
3.2	0.8	2.2	1.8
3.6	1	1.2	2.6
1.8	1.4	2.8	1.8
2.8	4.4	3.4	2.6
1.4	6.2	2	4
1.4	5.8	8.8	4.2
1.4	6.2	2.4	1.8
2.8	2.6	4	3
2.2	2.2	7.2	3.2
1.4	5.4	1	2.4
1.2	3.2	3	3
18.2	1.2	3.6	5.2
14.6	2.2	3.4	2.2
11.2	4.6	6.6	2.2
11.6	0.8	1.6	2.4
11.6	3.4	2.6	3.8
5.6	2.2	1.2	1
3.8	1.2	2	6.8
3.4	3.8	1.4	1.8
8.6	1.6	0.8	4.6
7.2	4.2	3	3.2
2.6	6.2	2.6	1.4
3.4	5.6	1.2	1.4
4.2	5.6	4.2	1.4
4.2	5	1.2	2.2
10.8	3.2	2.6	4.2
5.8	2.8	4.2	3.6
5.4	1.2	1.6	5.4
3.4	1.2	4.6	5
1.8	0.8	3.4	1
2.4	1.2	0.8	1.6
2.2	1.4	1.4	0.8
3.6	1.2	2.2	1.6
2.4	2	2.6	0.8
5.6	0.8	1	1
4	1.4	0.8	2.2
7	1.8	2.8	4.6
5.8	1.4	0.8	3.4
3	1	2.4	2.6
2.4	0.8	0.8	2.4
3	0.8	1.2	1.2
3	0.8	1.6	2.2
1.4	9	11.2	3.2
1.4	8.8	8.6	1
4.8	8.6	5.8	1.2
1.6	6.6	4.8	1
0.8	5.8	3.6	1.8
[truncated: 12,093 more rows]
