# Supplementary material for: Time-resolved cryo-EM (TR-EM) analysis of substrate polyubiquitination by the RING E3 anaphase-promoting complex/cyclosome (APC/C)
Source: Nat Struct Mol Biol. 2023 Sep 21;30(11):1663–74. doi: 10.1038/s41594-023-01105-5 (PMC10643132; doi:10.1038/s41594-023-01105-5)
Supplement: Supplementary file 14 — Statistical source data. [file 41594_2023_1105_MOESM14_ESM.xlsx]

## Sheet: Sheet1
	R1_raw	R1_norm	R1_frac	R2_raw	R2_norm	R2_frac	R3_raw	R3_norm	R3_frac
No APC/C	532.974	0		543.943	0		519.423	0
-	1405.7	872.726	1	1436.48	892.541	1	1405.19	885.765	1
UbVRING	1046.7	513.729	0.588649	1036.7	492.755	0.552081	1013.24	493.819	0.557506
UbVCDH1	793.287	260.313	0.298276	724.39	180.447	0.202172	823.63	304.207	0.34344
Both	673.784	140.81	0.161345	688.565	144.622	0.162034	674.039	154.616	0.174556
